# Supplementary material for: Enhancing Sensory Quality of Coffee: The Impact of Fermentation Techniques on Coffea arabica cv. Catiguá MG2
Source: Foods. 2024 Feb 21;13(5):653. doi: 10.3390/foods13050653 (PMC10931400; doi:10.3390/foods13050653)
Supplement: Supplementary file 1 [file foods-13-00653-s001.zip]

Archive with 1 entries (1 files):
- foods-2757043-supplementary.pdf
